# Supplementary material for: Empirical Model of Spring 2020 Decrease in Daily Confirmed COVID-19 Cases in King County, Washington
Source: medRxiv. 2022 Feb 7:2020.05.11.20098798. Preprint. [Version 4] doi: 10.1101/2020.05.11.20098798 (PMC9216716; doi:10.1101/2020.05.11.20098798)
Supplement: Supplement 1 [file media-1.txt]

#Empirical Model of Spring 2020 Decrease in Daily Confirmed COVID-19 Cases in King County, Washington
#Jared C. Roach
#jared.roach@isbscience.org
#Institute for Systems Biology, Seattle, WA
#6/17/20

#for MedRxiv
#Supplemental Code

library(dplyr)
library(data.table)
library(ggplot2)

Covid <- fread("KC_COVID19_cases_6_16_20.txt")
Covid$Date <- as.Date(Covid$Date,format = "%m/%d/%y")
Covid$DaysSinceStart <- Covid$Date - as.Date("2020/3/26")
Covid$DaysSinceStart <- as.numeric(Covid$DaysSinceStart)
Covid$Cases <- Covid$Cases_6_16
nonlin_mod=nls(Cases~a*exp(b*DaysSinceStart), data = Covid, start=list(a=200,b=-0.028272))
summary(nonlin_mod)

Formula: Cases ~ a * exp(b * DaysSinceStart)

Parameters:
    Estimate Std. Error t value Pr(>|t|)    
a 203.577071   6.249377   32.58   <2e-16 ***
b  -0.025501   0.001252  -20.37   <2e-16 ***
---
Signif. codes:  0 ‘***’ 0.001 ‘**’ 0.01 ‘*’ 0.05 ‘.’ 0.1 ‘ ’ 1

Residual standard error: 19.03 on 81 degrees of freedom

Number of iterations to convergence: 4 
Achieved convergence tolerance: 1.359e-06

#calculate half life
ExponentialConstantA <- summary(nonlin_mod)$coefficients[2,1] 
HalfLife <- log(0.5)/ExponentialConstantA
HalfLife

ggplot(Covid, aes(x=Date, y=Cases)) +
  geom_point(size=2) + 
  geom_smooth(method="glm", level=0.95, fullrange = TRUE, 
            method.args=list(family=gaussian(link="log")))+ 
theme(legend.position="none") + labs(title="Decrease of Confirmed Daily Cases of COVID-19 in King County during Spring 2020",y = "Confirmed Daily Cases") + scale_y_continuous(expand = c(0, 0), limits = c(0,225))


#confidence intervals
confint(nonlin_mod)
          2.5%        97.5%
a 191.12705625 216.33849032
b  -0.02813384  -0.02301702
HalfLife <- log(0.5)/-0.02813384
HalfLife
HalfLife <- log(0.5)/-0.02301702
HalfLife

#R reproduction number
exp(8*-0.02813384)
exp(8*-0.025501)
exp(8*-0.02301702)

#this code works for prediction
timeSeries <- seq(as.Date("2020/3/26"), as.Date("2020/6/16"), "days")
tossme <- data.frame(DaysSinceStart = timeSeries - as.Date("2020/3/26"))
tossme$DaysSinceStart <- as.numeric(tossme$DaysSinceStart)
Cases_predicted_nls <- predict(nonlin_mod,newdata = tossme)
tossme$Date <- timeSeries
tossme$Predicted <- Cases_predicted_nls

#R2
SSresidual = sum((Covid$Cases - tossme$Predicted)^2)
Mean_y = sum(Covid$Cases)/length(Covid$Cases)
SStotal = sum((Covid$Cases - Mean_y)^2)
Rsquared = 1 - (SSresidual/SStotal)
Rsquared
> Rsquared
[1] 0.8742146

#residuals
Residuals = Covid$Cases - tossme$Predicted
Residuals
plot(Residuals)

#Autocorrelation: Correlate the signal with itself 
 acf(Residuals)

#Local Fitting
ggplot(Covid, aes(x=Date, y=Cases)) +
  geom_point(size=2) + 
  geom_smooth(span=0.25,se=FALSE)+ 
theme(legend.position="none") + labs(title="Local Curve Fitting May result in Overfitting",y = "Confirmed Daily Cases") + scale_y_continuous(expand = c(0, 0), limits = c(0,220))

#future predictions
timeSeries <- seq(as.Date("2020/3/26"), as.Date("2020/9/16"), "days")
Predictions <- data.frame(DaysSinceStart = timeSeries - as.Date("2020/3/26"))
Predictions$DaysSinceStart <- as.numeric(Predictions$DaysSinceStart)
Predictions$Date <- timeSeries
Cases_predicted_nls <- predict(nonlin_mod,newdata = Predictions)
Predictions$Predicted <- Cases_predicted_nls
Predictions

#Future Predictions based on Previous Data Freezes
timeSeries <- seq(as.Date("2020/3/26"), as.Date("2020/6/30"), "days")
Predictions <- data.frame(DaysSinceStart = timeSeries - as.Date("2020/3/26"))
Predictions$DaysSinceStart <- as.numeric(Predictions$DaysSinceStart)
Predictions$Date <- timeSeries

Covid$Cases <- Covid$Cases_6_10
nonlin_mod=nls(Cases~a*exp(b*DaysSinceStart), data = Covid, start=list(a=200,b=-0.028272))
summary(nonlin_mod)
Predictions$Predicted <- predict(nonlin_mod,newdata = Predictions)
Predictions

Covid$Cases <- Covid$Cases_6_1
nonlin_mod=nls(Cases~a*exp(b*DaysSinceStart), data = Covid, start=list(a=200,b=-0.028272))
summary(nonlin_mod)
Predictions$Predicted <- predict(nonlin_mod,newdata = Predictions)
Predictions

Covid$Cases <- Covid$Cases_5_20
nonlin_mod=nls(Cases~a*exp(b*DaysSinceStart), data = Covid, start=list(a=200,b=-0.028272))
summary(nonlin_mod)
Predictions$Predicted <- predict(nonlin_mod,newdata = Predictions)
Predictions

Covid$Cases <- Covid$Cases_5_10
nonlin_mod=nls(Cases~a*exp(b*DaysSinceStart), data = Covid, start=list(a=200,b=-0.028272))
summary(nonlin_mod)
Predictions$Predicted <- predict(nonlin_mod,newdata = Predictions)
Predictions

Covid$Cases <- Covid$Cases_5_2
nonlin_mod=nls(Cases~a*exp(b*DaysSinceStart), data = Covid, start=list(a=200,b=-0.028272))
summary(nonlin_mod)
Predictions$Predicted <- predict(nonlin_mod,newdata = Predictions)
Predictions

Covid$Cases <- Covid$Cases_4_20
nonlin_mod=nls(Cases~a*exp(b*DaysSinceStart), data = Covid, start=list(a=200,b=-0.028272))
summary(nonlin_mod)
Predictions$Predicted <- predict(nonlin_mod,newdata = Predictions)
Predictions

Covid$Cases <- Covid$Cases_4_10
nonlin_mod=nls(Cases~a*exp(b*DaysSinceStart), data = Covid, start=list(a=200,b=-0.028272))
summary(nonlin_mod)
Predictions$Predicted <- predict(nonlin_mod,newdata = Predictions)
Predictions

#model only since 5/10/20
#note: need to trim the input data, either in the input file or in the dataframe
Covid <- fread("KC_COVID19_cases_6_16_20_since_5_10_20.txt")
Covid$Date <- as.Date(Covid$Date,format = "%m/%d/%y")
Covid$DaysSinceStart <- Covid$Date - as.Date("2020/5/10")
Covid$DaysSinceStart <- as.numeric(Covid$DaysSinceStart)
Covid$Cases <- Covid$Cases_6_16
nonlin_mod=nls(Cases~a*exp(b*DaysSinceStart), data = Covid, start=list(a=200,b=-0.028272))
summary(nonlin_mod)
timeSeries <- seq(as.Date("2020/5/10"), as.Date("2020/6/30"), "days")
Predictions <- data.frame(DaysSinceStart = timeSeries - as.Date("2020/5/10"))
Predictions$DaysSinceStart <- as.numeric(Predictions$DaysSinceStart)
Predictions$Date <- timeSeries
Predictions$Predicted <- predict(nonlin_mod,newdata = Predictions)
Predictions

#model only since 5/25/20
Covid <- fread("KC_COVID19_cases_6_16_20_since_5_25_20.txt")
Covid$Date <- as.Date(Covid$Date,format = "%m/%d/%y")
Covid$DaysSinceStart <- Covid$Date - as.Date("2020/5/25")
Covid$DaysSinceStart <- as.numeric(Covid$DaysSinceStart)
Covid$Cases <- Covid$Cases_6_16
nonlin_mod=nls(Cases~a*exp(b*DaysSinceStart), data = Covid, start=list(a=200,b=-0.028272))
summary(nonlin_mod)
timeSeries <- seq(as.Date("2020/5/25"), as.Date("2020/6/30"), "days")
Predictions <- data.frame(DaysSinceStart = timeSeries - as.Date("2020/5/25"))
Predictions$DaysSinceStart <- as.numeric(Predictions$DaysSinceStart)
Predictions$Date <- timeSeries
Predictions$Predicted <- predict(nonlin_mod,newdata = Predictions)
Predictions
