# Supplementary material for: Empirical Model of Spring 2020 Decrease in Daily Confirmed COVID-19 Cases in King County, Washington
Source: medRxiv. 2022 Feb 7:2020.05.11.20098798. Preprint. [Version 4] doi: 10.1101/2020.05.11.20098798 (PMC9216716; doi:10.1101/2020.05.11.20098798)
Supplement: Supplement 2 [file media-2.txt]

Index	Weekday	Date	Cases_4_1	Cases_4_2	Cases_4_3	Cases_4_4	Cases_4_5	Cases_4_6	Cases_4_7	Cases_4_8	Cases_4_9	Cases_4_10	Cases_4_11	Cases_4_12	Cases_4_13	Cases_4_14	Cases_4_15	Cases_4_16	Cases_4_17	Cases_4_18	Cases_4_19	Cases_4_20	Cases_4_21	Cases_4_22	Cases_4_23	Cases_4_24	Cases_4_25	Cases_4_26	Cases_4_27	Cases_4_28	Cases_4_29	Cases_4_30	Cases_5_1	Cases_5_2	Cases_5_3a	Cases_5_3	Cases_5_4	Cases_5_5	Cases_5_6	Cases_5_7	Cases_5_8	Cases_5_9	Cases_5_10	Cases_5_11	Cases_5_12	Cases_5_13	Cases_5_14	Cases_5_15	Cases_5_16
28	Thursday	3/26/20	198	198	198	198	198	200	200	200	201	201	201	201	201	201	201	201	201	202	203	203	203	203	203	203	203	203	203	203	203	203	203	202	202	202	202	204	204	204	204	204	203	203	203	203	203	203	203
29	Friday	3/27/20	171	171	172	190	190	194	196	196	198	199	201	201	201	201	201	201	201	201	203	203	204	204	204	204	204	204	204	204	204	204	204	204	204	204	204	204	204	204	204	204	204	204	204	204	204	204	204
30	Saturday	3/28/20	137	137	139	167	171	183	193	201	204	203	204	204	203	203	203	203	203	205	206	206	206	206	206	207	207	206	206	206	206	206	206	206	206	206	206	206	206	206	206	206	206	206	206	206	206	206	206
31	Sunday	3/29/20	125	125	125	147	148	151	160	161	164	165	166	164	164	164	164	164	164	166	171	171	173	174	174	176	176	176	176	176	176	176	176	176	176	176	176	177	177	177	177	177	177	177	177	177	177	177	177
32	Monday	3/30/20	120	120	120	137	138	142	145	156	159	159	159	160	159	160	160	160	160	165	168	168	167	167	167	167	167	168	168	168	169	169	169	170	170	170	170	170	170	170	170	170	170	170	170	170	170	170	170
33	Tuesday	3/31/20	93	93	93	126	127	126	137	142	150	151	153	154	154	155	155	155	155	153	154	154	154	154	154	156	156	156	156	156	157	157	157	156	156	156	156	162	162	162	162	162	162	162	162	162	162	162	162
34	Wednesday	4/1/20	136	139	139	179	180	183	191	201	207	206	208	207	207	207	207	206	206	204	206	206	205	206	206	206	206	206	206	206	207	207	207	209	209	209	209	215	215	215	215	215	214	214	214	214	214	214	214
35	Thursday	4/2/20		121	121	147	149	153	162	166	169	170	177	175	175	177	177	177	177	176	177	177	177	177	177	177	177	178	178	178	178	178	178	181	181	181	181	186	186	186	186	186	186	186	186	186	186	186	186
36	Friday	4/3/20			108	114	114	133	154	156	164	164	179	179	179	179	178	178	178	180	186	186	186	186	186	186	186	186	186	186	186	186	186	186	186	186	186	186	186	186	186	186	186	186	186	186	186	186	186
37	Saturday	4/4/20				83	119	134	155	159	164	165	170	173	175	174	175	175	175	175	176	176	175	175	175	175	175	175	175	175	175	175	175	175	175	175	175	177	177	177	177	177	178	178	178	178	178	178	178
38	Sunday	4/5/20					111	119	138	138	140	139	144	144	143	143	144	144	144	143	146	146	146	146	146	146	146	146	146	146	146	146	146	146	146	146	146	148	148	148	148	148	148	148	148	148	148	148	148
39	Monday	4/6/20						80	97	100	101	102	114	114	114	113	114	115	116	116	117	117	117	117	117	117	117	117	117	117	117	117	117	119	119	119	119	122	122	122	122	122	122	122	122	122	122	122	122
40	Tuesday	4/7/20							69	87	89	96	108	111	112	111	111	111	111	111	111	111	111	112	112	112	112	112	112	112	111	111	111	112	112	112	112	112	112	112	112	112	112	112	112	112	112	112	112
41	Wednesday	4/8/20								130	166	168	168	169	169	174	175	175	173	172	172	172	172	170	170	170	170	171	171	171	171	171	171	171	171	171	171	171	171	171	171	171	171	171	171	171	171	171	171
42	Thursday	4/9/20									144	164	168	166	166	164	164	164	166	165	164	163	160	161	161	162	162	162	162	162	163	163	163	163	163	163	163	163	163	163	163	163	164	164	164	164	164	164	164
43	Friday	4/10/20										114	128	137	139	141	140	140	142	143	143	143	143	144	144	145	145	145	145	145	146	146	146	147	147	147	147	148	148	148	148	148	148	148	148	148	148	148	148
44	Saturday	4/11/20											82	103	105	109	109	109	109	108	108	108	109	109	109	109	109	109	109	109	108	108	108	108	108	108	108	108	108	108	108	108	108	108	108	108	108	108	108
45	Sunday	4/12/20												91	95	97	97	98	100	99	100	100	100	100	100	102	102	102	102	103	103	103	103	103	103	103	103	103	103	103	103	103	103	103	103	103	103	103	103
46	Monday	4/13/20													60	65	74	75	79	82	83	86	85	85	85	85	85	85	85	84	84	84	84	84	84	84	84	84	84	84	84	84	84	84	84	84	84	84	84
47	Tuesday	4/14/20														58	66	67	72	78	80	82	82	83	88	89	89	89	89	89	89	89	89	89	89	89	89	91	91	91	91	91	92	92	92	92	92	92	92
48	Wednesday	4/15/20															92	91	106	113	113	116	120	120	122	122	123	122	122	121	122	122	122	122	123	123	123	124	124	124	124	124	124	124	124	124	124	124	124
49	Thursday	4/16/20																93	123	146	149	155	152	152	156	156	156	157	157	157	160	160	160	160	160	160	160	163	163	163	163	163	163	163	163	163	163	163	163
50	Friday	4/17/20																	85	88	93	100	100	106	108	110	110	110	110	110	110	110	110	110	110	110	110	112	112	112	112	112	113	113	113	113	113	113	113
51	Saturday	4/18/20																		77	92	99	98	101	102	111	111	111	111	111	111	111	111	111	111	111	111	112	112	112	112	112	112	112	112	112	112	112	112
52	Sunday	4/19/20																			68	72	72	73	75	79	80	80	80	80	80	80	81	81	81	81	81	81	81	81	81	81	81	81	81	81	81	81	81
53	Monday	4/20/20																				57	68	75	76	78	79	79	80	79	79	79	79	79	79	79	79	81	81	81	81	81	81	81	81	81	81	81	81
54	Tuesday	4/21/20																					63	75	80	87	87	87	87	88	88	88	88	88	88	88	88	89	89	89	89	89	89	89	89	89	89	89	89
55	Wednesday	4/22/20																						80	103	114	112	112	113	113	113	113	113	105	105	105	105	105	105	105	105	105	105	105	105	105	105	105	105
56	Thursday	4/23/20																							72	86	90	91	91	91	91	92	92	86	86	86	86	86	86	86	86	86	86	86	86	86	86	86	86
57	Friday	4/24/20																								64	82	82	83	86	87	87	87	85	86	86	86	86	86	86	86	86	86	86	86	86	86	86	86
58	Saturday	4/25/20																									75	87	86	97	97	98	99	88	88	88	88	88	88	88	88	88	88	88	88	88	88	88	88
59	Sunday	4/26/20																										67	80	93	95	95	94	90	90	90	90	90	90	91	91	91	91	91	91	91	91	91	91
60	Monday	4/27/20																											50	57	62	62	62	56	56	56	56	56	54	54	54	54	54	54	54	54	54	54	54
61	Tuesday	4/28/20																												94	113	116	115	91	91	91	91	91	91	91	91	91	91	91	91	91	91	91	91
62	Wednesday	4/29/20																													87	99	105	82	82	83	88	88	88	87	86	86	87	87	87	87	87	87	87
63	Thursday	4/30/20																														81	101	80	80	80	81	81	81	81	81	81	81	82	82	82	82	82	82
64	Friday	5/1/20																															75	75	76	77	80	82	82	82	82	82	82	82	82	82	82	82	82
65	Saturday	5/2/20																																50	74	74	75	75	75	75	75	75	75	75	75	75	75	75	75
66	Sunday	5/3/20																																	82	85	88	90	90	90	90	90	90	90	90	90	90	90	90
67	Monday	5/4/20																																			45	54	55	55	55	55	56	56	56	56	56	56	56
68	Tuesday	5/5/20																																				72	73	73	74	74	74	75	75	75	75	75	75
69	Wednesday	5/6/20																																					93	104	104	104	104	103	102	102	102	102	102
70	Thursday	5/7/20																																						65	69	68	68	68	68	68	68	67	67
71	Friday	5/8/20																																							56	60	60	67	71	71	72	72	72
72	Saturday	5/9/20																																								42	60	71	73	74	75	76	76
73	Sunday	5/10/20																																									49	52	51	51	51	51	51
74	Monday	5/11/20																																										42	50	52	51	51	51
75	Tuesday	5/12/20																																											23	39	38	38	38
76	Wednesday	5/13/20																																												67	67	71	71
77	Thursday	5/14/20																																													52	68	68
78	Friday	5/15/20																																														58	77
79	Saturday	5/16/20																																															25
80	Sunday	5/17/20
81	Monday	5/18/20
82	Tuesday	5/19/20
83	Wednesday	5/20/20
84	Thursday	5/21/20
85	Friday	5/22/20
86	Saturday	5/23/20
87	Sunday	5/24/20
88	Monday	5/25/20
89	Tuesday	5/26/20
90	Wednesday	5/27/20
91	Thursday	5/28/20
92	Friday	5/29/20
93	Saturday	5/30/20
94	Sunday	5/31/20
95	Monday	6/1/20
96	Tuesday	6/2/20
97	Wednesday	6/3/20
98	Thursday	6/4/20
99	Friday	6/5/20
100	Saturday	6/6/20
101	Sunday	6/7/20
102	Monday	6/8/20
103	Tuesday	6/9/20
104	Wednesday	6/10/20
105	Thursday	6/11/20
106	Friday	6/12/20
107	Saturday	6/13/20
108	Sunday	6/14/20
109	Monday	6/15/20
110	Tuesday	6/16/20
[truncated: 31 more columns]
